# Supplementary material for: Genome-wide association study and gene network analysis of drought tolerance in wheat during early growth
Source: Front Plant Sci. 2026 Mar 30;17:1775894. doi: 10.3389/fpls.2026.1775894 (PMC13073781; doi:10.3389/fpls.2026.1775894)
Supplement: Supplementary file 1 [file Table1.xlsx]

## Sheet: Table S1
Code in the current study	Name	Origin	USDA ID	Type	MGIDI	Rank according to MGIDI	Superior Genotypes According to MGIDI
54	8191	Algeria	PI154279	Alger	3.23075	1	Selected
155	PI343716	Saudi Arabia	PI343716		3.25954	2	Selected
59	Manga	Algeria	PI542659	Tamanrasset	3.40755	3	Selected
80	ELS 6404-63-4	Ethiopia	CItr14607	Shewa	3.69108	4	Selected
110	Pirotriks 28	Kazakhstan	PI438967	Aqmola	4.01353	5	Selected
147	Habb	Saudi Arabia	CItr15139		4.05482	6	Selected
69	Dan	Australia	PI283845	South Australia	4.14587	7	Selected
3	Giza-156	Egypt	92	Egypatian Cutlivars	4.17232	8	Selected
66	17	Australia	PI172198	South Australia	4.19558	9	Selected
37	Nelin	Sudani	113	Sudani	4.24836	10	Selected
68	King's Red	Australia	PI283821	South Australia	4.25055	11	Selected
107	IWA8609175	Iran	PI624934	Tehran	4.31618	12	Selected
48	756	Afghanistan	PI366685	Ghowr	4.41752	13	Selected
78	93-11-14-2-2	Canada	PI630979	Ontario	4.4277	14	Selected
43	Thatcher (Lr1)		30	Universal Susceptibles	4.45359	15	Selected
141	Kule	Oman	PI532259		4.45519	16	Selected
140	Hamira	Oman	PI532258		4.48046	17	Selected
142	Kule	Oman	PI532260		4.49438	18	Selected
71	Bindawarra	Australia	PI464645	South Australia	4.5228	19	Selected
51	57	Afghanistan	PI134128	Kabul	4.5787	20	Selected
116	Karabalykskaya 92	Kazakhstan	PI639458	Qostanay	4.60337	21	Selected
83	8-5	Ethiopia	PI384101	Gonder	4.64576	22	Selected
24	Beni Swief-5	Egypt	117	Egypatian Cutlivars	4.67041	23	Selected
165	B-5	Syria	PI182703	Dar 'a	4.70541	24	Selected
13	SAKHA93	Egypt	104	Egypatian Cutlivars	4.81727	25	Selected
74	GN 14	Canada	PI273382	Manitoba	4.84962	26	Selected
39	Rusty		25	Universal Susceptibles	4.85939	27	Nonselected
130	1049	Morocco	PI525241	Ouarzazate	4.90657	28	Nonselected
76	LRS-1F193	Canada	PI552987	Alberta	4.91108	29	Nonselected
143	Musane	Oman	PI532264		4.91359	30	Nonselected
62	Sudani	Algeria	PI542675	Tamanrasset	4.91577	31	Nonselected
85	Strain No. 1020/42	Germany	PI180640	Lower Saxony	4.9224	32	Nonselected
56	Medeah	Algeria	PI25989	Sidi-bel-Abbes	4.93312	33	Nonselected
70	Glaive	Australia	PI371825	South Australia	4.96377	34	Nonselected
132	1066	Morocco	PI525253	Ouarzazate	4.98529	35	Nonselected
63	FL Col 4408	Australia	PI158409	Queensland	4.99101	36	Nonselected
84	34-4	Ethiopia	PI384237	Tigre	5.00685	37	Nonselected
47	732	Afghanistan	PI366667	Ghowr	5.09983	38	Nonselected
64	Kenora	Australia	PI268328	Queensland	5.10463	39	Nonselected
79	Preston	Canada	CItr3328	Ontario	5.15603	40	Nonselected
73	Currawa	Australia	PI113916	Victoria	5.18369	41	Nonselected
131	1054a	Morocco	PI525246	Ouarzazate	5.19671	42	Nonselected
100	1668	Iran	PI222677	East Azerbaijan	5.21485	43	Nonselected
28	Sohag-3	Egypt	121	Egypatian Cutlivars	5.21553	44	Nonselected
23	Beni Swief-4	Egypt	116	Egypatian Cutlivars	5.22218	45	Nonselected
31	Shandweel-1	Egypt	128	Egypatian Cutlivars	5.22399	46	Nonselected
6	MISR1	Egypt	95	Egypatian Cutlivars	5.24893	47	Nonselected
44	Debra-1		112	Italian	5.25382	48	Nonselected
61	Hamra	Algeria	PI542668	Tamanrasset	5.25665	49	Nonselected
151	Gerbya	Saudi Arabia	PI261822		5.28558	50	Nonselected
179	Spinkcota	United States	PI583670	South Dakota	5.30286	51	Nonselected
121	Rhodesian Sabanero	Kenya	PI237658	Rift Valley	5.30738	52	Nonselected
172	Maris Ensign	United Kingdom	PI339818	England	5.34985	53	Nonselected
75	Laura	Canada	PI518648	Saskatchewan	5.35139	54	Nonselected
146	Musane	Oman	PI532272		5.35666	55	Nonselected
45	Svevo		123	Italian	5.37001	56	Nonselected
122	1372	Morocco	PI525434	Chefchaouene	5.39536	57	Nonselected
177	ND 466-1	United States	CItr15791	North Dakota	5.44219	58	Nonselected
30	GIMMIZA11	Egypt	127	Egypatian Cutlivars	5.44961	59	Nonselected
4	Giza-168	Egypt	93	Egypatian Cutlivars	5.45613	60	Nonselected
53	13122	Afghanistan	PI212632	Nangarhar	5.46994	61	Nonselected
41	Line E		27	Universal Susceptibles	5.51571	62	Nonselected
52	110	Afghanistan	PI220127	Kandahar	5.54564	63	Nonselected
166	Hmira	Tunisia	CItr15434	Kebili	5.58355	64	Nonselected
134	1359	Morocco	PI525326	Taounate	5.58438	65	Nonselected
129	1004b	Morocco	PI525211	Guelmim	5.59744	66	Nonselected
159	15040	Saudi Arabia	PI574348		5.61328	67	Nonselected
112	Kzyl Bas	Kazakhstan	PI393970	Qaraghandy	5.62533	68	Nonselected
148	Baladi	Saudi Arabia	CItr15140		5.62804	69	Nonselected
108	IWA8606158	Iran	PI623509	West Azerbaijan	5.64198	70	Nonselected
11	Sids-14	Egypt	102	Egypatian Cutlivars	5.65138	71	Nonselected
126	1254	Morocco	PI525318	Errachidia	5.65916	72	Nonselected
139	Mufsegha	Oman	PI532255		5.66431	73	Nonselected
156	15023	Saudi Arabia	PI574344		5.70304	74	Nonselected
145	Kule	Oman	PI532269		5.72903	75	Nonselected
32	SAKHA94	Egypt	129	Egypatian Cutlivars	5.74613	76	Nonselected
93	MG 27981	Greece	PI469093		5.74951	77	Nonselected
113	Al'borubrum 50	Kazakhstan	PI438961	Qostanay	5.75809	78	Nonselected
176	99ID484	United States	PI619360	Nebraska	5.7719	79	Nonselected
58	Ghati	Algeria	PI542658	Tamanrasset	5.77925	80	Nonselected
77	78M-352-001-001	Canada	PI556465	Alberta	5.77998	81	Nonselected
1	Giza-36	Egypt	89	CIMMYT	5.78013	82	Nonselected
175	II-39-7	United States	CItr12782	Minnesota	5.78574	83	Nonselected
160	Mugami	Sudan	PI52227	Khartoum	5.79739	84	Nonselected
42	Morocco		29	Universal Susceptibles	5.82026	85	Nonselected
99	IWA8613474	Iran	PI626260	Baluchestan Sistan	5.84705	86	Nonselected
81	9425	Ethiopia	PI195071	Gonder	5.87828	87	Nonselected
106	IWA8600840	Iran	PI623207	Khorasan	5.8834	88	Nonselected
149	6-month wheat	Saudi Arabia	PI145718		5.88478	89	Nonselected
20	Shandweel-1	Egypt	111	Egypatian Cutlivars	5.89129	90	Nonselected
128	1130	Morocco	PI525282	Essaouira	5.89391	91	Nonselected
25	Beni Swief-6	Egypt	118	Egypatian Cutlivars	5.95546	92	Nonselected
65	Firwhill	Australia	PI107608	South Australia	5.96173	93	Nonselected
164	110	Sudan	PI481917	Darfur	6.04043	94	Nonselected
101	PI202828	Iran	PI202828	Esfahan	6.05203	95	Nonselected
14	SAKHA94	Egypt	105	Egypatian Cutlivars	6.07429	96	Nonselected
127	1127	Morocco	PI525280	Essaouira	6.10285	97	Nonselected
55	9290	Algeria	PI154282	Alger	6.11087	98	Nonselected
38	20- McNair 701 (McN)		23	Differential Set	6.12272	99	Nonselected
72	Yanward	Australia	PI67338	Victoria	6.14294	100	Nonselected
119	Equator KTI	Kenya	PI191638	Rift Valley	6.14492	101	Nonselected
8	Sids-1	Egypt	99	Egypatian Cutlivars	6.16476	102	Nonselected
22	Beni Swief-3	Egypt	115	Egypatian Cutlivars	6.16558	103	Nonselected
86	Heines Kolben	Germany	PI184634	Lower Saxony	6.18626	104	Nonselected
15	Gimmeiza-07	Egypt	106	Egypatian Cutlivars	6.19881	105	Nonselected
138	Kule	Oman	PI532252		6.20385	106	Nonselected
60	Ghati	Algeria	PI542666	Tamanrasset	6.22529	107	Nonselected
94	IWA8600064	Iran	PI623097	Bakhtaran	6.2384	108	Nonselected
103	IWA8608569	Iran	PI624578	Hamadan	6.25817	109	Nonselected
12	Sakha-08	Egypt	103	Egypatian Cutlivars	6.26566	110	Nonselected
49	Bahri Sirhosha	Afghanistan	PI347110	Helmand	6.27018	111	Nonselected
21	Beni Swief-1	Egypt	114	Egypatian Cutlivars	6.2813	112	Nonselected
19	Gimmeiza-12	Egypt	110	Egypatian Cutlivars	6.28407	113	Nonselected
137	Kule	Oman	PI532249		6.2894	114	Nonselected
180	DK-22S	United States	PI599988	Texas	6.299	115	Nonselected
26	Beni Swief-7	Egypt	119	Egypatian Cutlivars	6.30364	116	Nonselected
92	MG 27967	Greece	PI469080		6.31773	117	Nonselected
91	MG 27959	Greece	PI469072		6.33597	118	Nonselected
89	Kolben II	Germany	PI321700	Lower Saxony	6.33621	119	Nonselected
178	OR9630064	United States	PI620714	Oregon	6.35354	120	Nonselected
67	Javelin 48	Australia	PI201414	South Australia	6.36337	121	Nonselected
174	Isogenic: ISr11-Sa	United States	CItr14172	Maryland	6.38669	122	Nonselected
105	Gandum	Iran	PI137758	Kerman	6.389	123	Nonselected
35	Ciccio	Italian	124	Italian	6.39025	124	Nonselected
163	109	Sudan	PI481916	Darfur	6.3912	125	Nonselected
9	SIDS12	Egypt	100	Egypatian Cutlivars	6.3936	126	Nonselected
144	Musane	Oman	PI532268		6.39913	127	Nonselected
173	Hutch	United States	PI595213	Kansas	6.40042	128	Nonselected
157	15034	Saudi Arabia	PI574345		6.42031	129	Nonselected
88	Kolibri	Germany	PI313101	Lower Saxony	6.42553	130	Nonselected
27	Sohag-1	Egypt	120	Egypatian Cutlivars	6.46025	131	Nonselected
168	Hmira	Tunisia	CItr15467	Kebili	6.50235	132	Nonselected
29	Sohag-5	Egypt	122	Egypatian Cutlivars	6.58094	133	Nonselected
158	15037	Saudi Arabia	PI574346		6.58993	134	Nonselected
40	LMPG-6		26	Universal Susceptibles	6.6323	135	Nonselected
46	26.528	Afghanistan	CItr15314	Ghowr	6.64022	136	Nonselected
123	1116	Morocco	PI559967	El Jadida	6.70488	137	Nonselected
109	IWA8600037	Iran	PI623086	Zanjan	6.70777	138	Nonselected
135	1018b	Morocco	PI525219	Tata	6.73642	139	Nonselected
33	SIDS13	Egypt	130	Egypatian Cutlivars	6.73671	140	Nonselected
167	3362-80	Tunisia	CItr15456	Kebili	6.79068	141	Nonselected
36	NARC-2011 (Misr-1)	Pakistani	97	Pakistani	6.79518	142	Nonselected
17	GIMMIZA10	Egypt	108	Egypatian Cutlivars	6.79633	143	Nonselected
50	419	Afghanistan	PI366566	Herat	6.81462	144	Nonselected
7	MISR2	Egypt	98	Egypatian Cutlivars	6.81497	145	Nonselected
10	SIDS13	Egypt	101	Egypatian Cutlivars	6.81785	146	Nonselected
5	Giza-171	Egypt	94	Egypatian Cutlivars	6.81805	147	Nonselected
120	Kenya Governor	Kenya	PI237655	Rift Valley	6.82888	148	Nonselected
150	36	Saudi Arabia	PI145723		6.83297	149	Nonselected
162	105	Sudan	PI481915	Darfur	6.85744	150	Nonselected
169	Ajili	Tunisia	CItr15468	Kebili	6.89858	151	Nonselected
170	Little Tich	United Kingdom	PI112344	England	6.91643	152	Nonselected
115	Grekum 105	Kazakhstan	PI438962	Qostanay	6.95835	153	Nonselected
136	1018d	Morocco	PI525221	Tata	6.96722	154	Nonselected
133	Boudahaika	Morocco	PI410909	Rabat-Sale	6.99643	155	Nonselected
124	1162	Morocco	PI525295	Errachidia	7.00937	156	Nonselected
153	PI343715	Saudi Arabia	PI343715		7.20088	157	Nonselected
18	GIMMIZA11	Egypt	109	Egypatian Cutlivars	7.27379	158	Nonselected
82	1864	Ethiopia	PI273990	Harer	7.27761	159	Nonselected
34	CSA	Italian	24	Universal Susceptibles	7.31382	160	Nonselected
118	Krasnaja Zvezda	Kazakhstan	PI372134	South Kazakhstan	7.37701	161	Nonselected
90	Janetzkie Somerwizen	Germany	PI191600		7.41229	162	Nonselected
104	15	Iran	PI381963	Ilam	7.43422	163	Nonselected
16	GIMMIZA9	Egypt	107	Egypatian Cutlivars	7.44411	164	Nonselected
111	Meskren	Kazakhstan	PI262667	Qaraghandy	7.4547	165	Nonselected
171	Hostianum	United Kingdom	PI330535	England	7.46082	166	Nonselected
87	Koga II	Germany	PI243191	Lower Saxony	7.72883	167	Nonselected
152	Samma	Saudi Arabia	PI261824		7.84686	168	Nonselected

## Sheet: Table S2
Supplementary Table 2: The details of GWAS for the significant markers detected under control (0-PEG) and drought (20%-PEG)																				C	D					C	D
Trait	GWAS model	SNP	Treatment	CHROM	POS	REF	ALT	Effect	SE	P-value	Candidate gene	Protein conding		FARM + PCA						1D	1A	1A			A	#REF!	#REF!
GPC	GPC.MLM	IAAV4760	control	1D	41869119	A	G	-7.02347	2.005	0.00060242	TraesCS1D02G062100	Putative chromosome condensation factor		FARM + PCA						6A	UN	1A			B	#REF!	#REF!
		AX-110558946	control	6A	446787093	G	T	-7.84849	2.30573	0.000846934	TraesCS6A02G237600	MSP domain-containing protein		FARM+KIN						6B	5B	1A			D	#REF!	#REF!
GC	FarmCPU+Kin	AX-158606053	control	1A	20251590	T	C	-7.58247	1.78321	3.60E-05	TraesCS1A02G036500	F-box domain-containing protein		Farm+MLM						6B	5B	1A
		wsnp_Ku_c3695_6810121	control	1B	117188973	A	G	-5.0582	1.40808	0.000436583	TraesCS1B02G105300	Membrane-bound O-acyltransferase C24H6.NA1c		Farm+pca						6B	4A	1A				#REF!	#REF!
		AX-89524094	control	1B	520297913	A	G	3.61953	1.06658	0.000870909	TraesCS1B02G298800	Uncharacterized protein		Farm+pca						1A	1B	1A
		IACX11290	control	1D	33472513	C	T	-4.0829	1.18364	0.000719283	TraesCS1D02G052200	Enoyl reductase (ER) domain-containing protein		FaruCPU +KIN						6B	4A	1B
		BS00012936_51	control	1D	34621392	T	C	-4.18513	1.16107	0.000417925	TraesCS1D02G053300	Uncharacterized protein		GC.FarmCPU			GWAS model			6B	4A	1B
		D_contig74531_32	control	1D	38657599	C	T	-3.90597	1.15777	0.000931705	TraesCS1D02G058700	Remorin C-terminal domain-containing protein		GC.FarmCPU						2B	4A	1B
		tplb0044p22_2330	control	1D	38868181	C	T	-4.14609	1.22943	0.000935908	TraesCS1D02G059000	NB-ARC domain-containing protein		GPC.MLM						3B	6B	1B
		tplb0044p22_2257	control	1D	38868207	G	A	-4.14609	1.22943	0.000935908	TraesCS1D02G059000	NB-ARC domain-containing protein								5B	UN	1B
		CAP12_c2978_93	control	1D	52574752	G	A	-3.9706	1.1658	0.00083506	TraesCS1D02G072200	DUF6598 domain-containing protein		RSRC.FarmCPU						2A	6D	1B
		BS00031658_51	control	1D	55671019	C	T	-3.83838	1.14173	0.000969678	TraesCS1D02G074400	Uncharacterized protein								4A	1D	1D
		AX-158608869	control	2A	729365407	G	A	-4.55013	1.24806	0.000360745	TraesCS2A02G500600	Uncharacterized protein								1D	1D	1D
		BS00061979_51	control	2B	20077038	T	C	-4.47074	1.20948	0.000300515	TraesCS2B02G043300	Serine/threonine-protein phosphatase								1B	1D	1D
		AX-158533133	control	3A	744452940	T	C	3.6161	1.04488	0.000691727	TraesCS3A02G531800	Uncharacterized protein								3B	6A	1D
		BS00022242_51	control	3B	42340571	C	A	-4.65776	1.26055	0.000302047	TraesCS3B02G070400	BHLH domain-containing protein								7B	6B	2A
		wsnp_Ex_c3040_5616383	control	3B	710964603	G	A	-6.01003	1.70714	0.000562066	NA	NA								4B	6B	2A
		AX-110938926	control	4A	68690570	T	C	-4.13154	1.14385	0.000407053	TraesCS4A02G071400	Actin-depolymerizing factor 5 . ADF5								5D	6B	2A
		Excalibur_c49061_138	control	4B	7038437	G	T	-3.6479	1.04727	0.000640019	TraesCS4B02G010400	NADP-dependent oxidoreductase domain-containing protein								3A	5A	2A
		AX-109493732	control	5B	556951829	G	C	-4.07416	1.19474	0.00082323	TraesCS5B02G378600	KxDL domain-containing protein								1D	1A	2A
		RAC875_c30011_426	control	5B	571475190	T	C	-3.56237	1.03569	0.000744099	TraesCS5B02G392900	RRM domain-containing protein								6A	UN	2A
		BS00062731_51	control	5B	571616205	C	A	3.49072	1.02376	0.000824356	TraesCS5B02G393500	Pentatricopeptide repeat-containing protein								5B	UN	2A
		AX-158526172	control	5B	712852169	G	T	-5.42971	1.48254	0.000339745	TraesCS5B02G571600	Pentacotripeptide-repeat region of PRORP domain-containing protein								5B	1B	3A
		AX-110060726	control	5D	464691078	G	A	3.55284	1.02242	0.000658718	TraesCS5D02G398700	Pentatricopeptide repeat-containing protein								5B	1D	3A
		AX-158552367	control	6A	16338856	G	A	-5.33557	1.55095	0.000742561	TraesCS6A02G032700	Expansin								1D	UN	3B
		AX-158589576	control	6B	6336668	G	T	-7.79634	2.00869	0.00015193	TraesCS6B02G010600	Protein kinase domain-containing protein								7B	5A	4A
		BS00064820_51	control	6B	467458160	T	C	-7.97604	1.65571	3.37E-06	TraesCS6B02G259100	non-specific serine/threonine protein kinase								1B	3B	4A
		AX-158528308	control	6B	468029433	T	C	-4.99214	1.30299	0.000183144	TraesCS6B02G259200	Fe2OG dioxygenase domain-containing protein								1D	1B	4A
		BS00094322_51	control	6B	468736069	A	G	-7.97604	1.65571	3.37E-06	TraesCS6B02G259400	Lunapark zinc ribbon domain-containing protein								1D	4D	4A
		RAC875_c26487_145	control	6B	470133034	A	G	-7.97604	1.65571	3.37E-06	TraesCS6B02G260000	Pentacotripeptide-repeat region of PRORP domain-containing protein								1D	UN	4A
		Tdurum_contig46877_488	control	7B	46999544	C	T	3.73378	1.06854	0.000615945	TraesCS7B02G047500	FAD dependent oxidoreductase domain-containing protein								1D	7A	4A
		Tdurum_contig52096_270	control	7B	728808853	C	T	-4.02751	1.18483	0.000854278	TraesCS7B02G472700	Uncharacterized protein								2B	7A	4B
NORC	GC.FarmCPU	AX-94832414	control	2B	11291254	G	A	-0.409923	0.101247	8.13224367599407e-05	TraesCS2B02G024400	Membrane-bound O-acyltransferase C24H6.NA1c								UN	6D	4B
		GENE-3990_27	control	UN	326043373	A	C	-0.287115	0.0749582	0.000185856	NA	NA								6B	UN	4D
		AX-158566466	control	6B	458586342	C	T	-0.275992	0.0745339	0.000296429	TraesCS6B02G255000	SET domain-containing protein								1A	7B	4D
		BS00035273_51	control	1A	587360602	T	C	-0.297174	0.0817023	0.000375313	TraesCS1A02G437600	cysteine dioxygenase								UN	6B	5A
		Kukri_c21409_283	control	UN	479379547	G	A	-0.255647	0.072134	0.000521963	NA	NA								UN	2A	5A
		TGWA25K-TG0207	control	UN	480319381	G	A	0.251045	0.0709311	0.000530793	NA	NA								6B	UN	5A
		AX-108812426	control	6B	459265746	T	C	-0.256746	0.0725756	0.000533848	NA	NA								6A	7B	5A
		RFL_Contig2800_905	control	6A	616339036	A	G	-0.276422	0.0782688	0.000545041	TraesCS6A02G418400	NAD-dependent epimerase/dehydratase domain-containing protein								1A	5A	5A
		AX-94501544	control	1A	14046273	C	T	-0.238915	0.0684373	0.000627996	TraesCS1A02G030100	NAD(P)-binding domain-containing protein								7A	4A	5A
		wsnp_Ku_c19943_29512612	control	7A	675396955	T	C	0.32932	0.094494	0.000640997	TraesCS7A02G484300	Protein kinase domain-containing protein								2B	7D	5A
		Excalibur_rep_c83640_791	control	2B	779251479	T	C	-0.256434	0.0736469	0.000648009	TraesCS2B02G594900	SUI1 domain-containing protein								3B	5A	5A
		AX-158541758	control	3B	733750201	T	C	0.328217	0.0944368	0.000662567	TraesCS3B02G487700	Potassium transporter								UN	5B	5A
		Ku_c5191_340	control	UN	382750344	G	A	-0.324746	0.0937533	0.000689819	NA	NA								7B	5A	5A
		BobWhite_c2514_109	control	7B	718471500	C	A	-0.24531	0.071685	0.000796153	TraesCS7B02G461100	Bromo domain-containing protein								7A	UN	5A
		RAC875_c16585_758	control	7A	726482726	T	C	-0.548147	0.160625	0.000822285	TraesCS7A02G553800	Dof-type domain-containing protein								7A	5A	5A
		TG0040	control	7A	729399128	T	C	-0.548147	0.160625	0.000822285	TraesCS7A02G557300	15-cis-phytoene synthase								UN	5A	5A
		TGWA25K-TG0040	control	UN	480319026	T	C	-0.548147	0.160625	0.000822285	NA	NA								7A	6B	5A
		RAC875_rep_c112782_91	control	7A	68087552	T	C	0.423067	0.12427	0.00084549	TraesCS7A02G111300	Mitogen-activated protein kinase								1A	5B	5A
		RAC875_c11899_366	control	1A	58704752	C	T	-0.559653	0.16569	0.000925658	TraesCS1A02G075600	Formin-like protein								UN	5A	5A
		wsnp_Ex_c16569_25082760	control	UN	480319208	C	T	-0.277968	0.0828351	0.000997113	NA	NA								7B	5D	5A
RLC		BS00031746_51	control	7B	43882151	G	A	-0.957129	0.230547	5.44971964654367e-05	TraesCS7B02G044200	Acyl-coenzyme A oxidase								4B	5A	5A
		AX-158550293	control	4B	1776491	G	A	1.15345	0.300923	0.000184002	TraesCS4B02G003000	Major facilitator superfamily (MFS) profile domain-containing protein								6B	5A	5A
		BS00085589_51	control	6B	705385027	A	G	0.943739	0.257325	0.000336809	TraesCS6B02G440200	Aconitate hydratase								7B	7B	5A
		AX-158592480	control	7B	693404933	A	C	-1.60054	0.439574	0.000370208	TraesCS7B02G424500	Protein kinase domain-containing protein								5A	5A	5A
		BobWhite_c8266_227	control	5A	698508186	G	T	-1.07241	0.3017	0.000503124	TraesCS5A02G542600	Major facilitator superfamily (MFS) profile domain-containing protein								7B	5A	5A
		wsnp_Ex_c46274_51831129	control	7B	42030441	T	C	-0.79915	0.226325	0.000546394	TraesCS7B02G042600	H(+)-exporting diphosphatase, VP1-B								7B	5A	5A
		Ku_c6550_1698	control	7B	693398218	T	C	-1.47726	0.420078	0.000574461	TraesCS7B02G424500	Protein kinase domain-containing protein								5A	5A	5A
		AX-94449281	control	5A	451734954	G	A	0.921354	0.26243	0.000586154	TraesCS5A02G236100	Aminotransferase class I/classII large domain-containing protein								7B	5A	5A
		wsnp_Ex_c3930_7127883	control	7B	725380411	A	G	-0.847925	0.242038	0.000601803	TraesCS7B02G468100	Protein PHOTOPERIOD-INDEPENDENT EARLY FLOWERING 1								3B	5A	5A
		AX-158538484	control	3B	70971566	C	T	-0.983241	0.28119	0.000615685	TraesCS3B02G104500	DUF3741 domain-containing protein								5B	5A	5A
		Kukri_c12562_453	control	5B	477670464	A	G	0.720326	0.20797	0.00069036	TraesCS5B02G292200	ADP-ribosylation factor GTPase-activating protein AGD3								3D	5A	5A
		TA004185-0392	control	3D	2623606	T	C	1.01045	0.291969	0.000697023	TraesCS3D02G007600	Histone deacetylase interacting domain-containing protein								6B	5A	5A
		wsnp_Ku_c4910_8793327	control	6B	694119145	A	G	0.826258	0.239209	0.000713274	TraesCS6B02G424600	HTH myb-type domain-containing protein								5B	6A	5A
		RFL_Contig570_515	control	5B	477675444	G	A	0.727798	0.211933	0.000764021	TraesCS5B02G292200	ADP-ribosylation factor GTPase-activating protein AGD3								5B	5A	5A
		wsnp_Ex_c10644_17356566	control	5B	477669016	G	T	0.714941	0.209206	0.000808881	TraesCS5B02G292200	ADP-ribosylation factor GTPase-activating protein AGD3								6D	5A	5A
		AX-95156239	control	6D	436076282	A	C	-1.80144	0.527257	0.000811032	TraesCS6D02G333800	Leucine-rich repeat-containing N-terminal plant-type domain-containing protein								3B	5A	5A
		wsnp_Ex_c11246_18191331	control	3B	67942503	G	A	-0.992442	0.291629	0.000849282	TraesCS3B02G101000	Uncharacterized protein								7B	5A	5A
		AX-109394186	control	7B	43250068	G	A	-0.802303	0.236175	0.000866858	TraesCS7B02G043400	Enoyl reductase (ER) domain-containing protein								7B	5A	5A
		Tdurum_contig17697_675	control	7B	699147880	G	A	-1.1952	0.354892	0.000957272	TraesCS7B02G430700	AP18NA N-terminal homology (ANTH) domain-containing protein								6B	5B	5A
		AX-94448837	control	6B	693948253	C	T	0.89002	0.264381	0.000961653	TraesCS6B02G424300	Cytochrome c domain-containing protein								7B	5A	5A
		Kukri_c55731_81	control	7B	700403731	G	T	-1.61919	0.482155	0.000988563	TraesCS7B02G432400	isoleucine--tRNA ligase								1A	5A	5B
RSRC	RSRC.FarmCPU	wsnp_Ku_c28164_38103270	control	1A	11939800	G	A	0.146147	0.0318625	9.07313871574413e-06	TraesCS1A02G024300	DUF6598 domain-containing protein								1A	5A	5B
		RAC875_rep_c70613_78	control	1A	11933949	G	A	0.146041	0.0324158	1.27799894277911e-05	TraesCS1A02G024300	DUF6598 domain-containing protein								1B	5A	5B
		Excalibur_rep_c67198_530	control	1B	15171359	G	A	0.146041	0.0324158	1.27799894277911e-05	TraesCS1B02G030800	ABC transporter D family member 1								1D	5A	5B
		AX-94961642	control	1D	15360366	A	G	0.137679	0.031585	2.33720613897294e-05	TraesCS1D02G034900	Pectin acetylesterase								2D	UN	5B
		AX-94391187	control	2D	12885347	T	C	0.161447	0.0381034	3.82410970221144e-05	TraesCS2D02G033200	Glycosyltransferases								6A	5A	5B
		wsnp_JD_c2755_3691183	control	6A	611855524	C	T	0.132797	0.0322279	6.06566874865799e-05	TraesCS6A02G406600	Phosphatidylinositol 4-phosphate 5-kinase								1B	5A	5B
		IAAV7428	control	1B	642678660	A	G	0.104727	0.0255114	6.44459014588224e-05	TraesCS1B02G419100	Glycosyltransferases								UN	5A	5B
		Excalibur_c55363_265	control	UN	263129562	G	A	0.210439	0.0525522	9.52099964856606e-05	NA	NA								6A	5A	5B
		RAC875_c5893_368	control	6A	611855549	C	T	0.122176	0.0315057	0.000153879	TraesCS6A02G406600	Phosphatidylinositol 4-phosphate 5-kinase								UN	5A	5B
		BS00022999_51	control	UN	48506411	C	T	0.161009	0.0416662	0.000161956	NA	NA								1A	6A	5B
		GENE-3569_500	control	1A	15431047	C	T	0.150333	0.0394567	0.000198159	TraesCS1A02G033000	Uncharacterized protein								5B	UN	5B
		BobWhite_rep_c62475_70	control	5B	531199464	A	G	0.125416	0.033531	0.000256163	TraesCS5B02G350100	DUF422NA domain-containing protein								1B	4A	5B
		BobWhite_c28295_256	control	1B	14846168	T	G	0.114513	0.031238	0.000335653	TraesCS1B02G030000	Rab-GAP TBC domain-containing protein								3D	4B	5B
		CAP12_c2615_128	control	3D	578414399	A	G	0.152187	0.0418743	0.000375737	TraesCS3D02G479200	Uncharacterized protein								UN	UN	5B
		BS00049370_51	control	UN	75279388	A	G	0.162292	0.0446769	0.000378185	NA	NA								7B	2A	5B
		AX-94810990	control	7B	9702496	G	C	0.233199	0.0642658	0.00038351	TraesCS7B02G013100	Flowering locus T, Vrn3								2D	1B	5B
		GENE-1298_98	control	2D	12689621	T	G	0.139555	0.0386434	0.000407935	TraesCS2D02G031800	Glycosyltransferases								2A	UN	5B
		AX-94408768	control	2A	699422643	C	T	0.113764	0.0317031	0.00044257	TraesCS2A02G449400	Fe2OG dioxygenase domain-containing								6D	5B	5B
		Kukri_rep_c103186_134	control	6D	465209584	G	A	0.108852	0.0305452	0.000483127	TraesCS6D02G390200	NAC domain-containing protein								2A	1A	5B
		AX-89343562	control	2A	699439931	C	T	0.110087	0.0309161	0.000487938	TraesCS2A02G609800	Nontranslating CDS								5B	2A	5B
		BobWhite_c16987_106	control	5B	531642279	G	A	0.125437	0.035512	0.000539531	TraesCS5B02G351700	Uncharacterized protein								5B	2A	5D
		RFL_Contig5739_641	control	5B	531538634	G	A	0.11522	0.0326505	0.000545893	TraesCS5B02G350900	RWP-RK domain-containing protein								6A	2A	6A
		RAC875_c14659_1066	control	6A	613947095	A	G	0.129989	0.0369943	0.00057551	TraesCS6A02G411600	Disease resistance N-terminal domain-containing protein								2D	2A	6A
		AX-94829293	control	2D	558239170	G	A	0.197006	0.056159	0.00058722	TraesCS2D02G448500	Uncharacterized protein								2A	3A	6A
		TA022134-0255	control	2A	12341787	T	C	0.129704	0.0370006	0.000592441	TraesCS2A02G027000	F-box domain-containing protein								6A	5B	6B
		RAC875_c56259_87	control	6A	613350175	A	G	0.102407	0.0292964	0.000613266	TraesCS6A02G409400	Uncharacterized protein								5B	6B	6B
		Kukri_c34173_518	control	5B	531540179	C	T	0.115538	0.0331808	0.000642572	TraesCS5B02G350900	RWP-RK domain-containing protein								1B	6D	6B
		Ex_c25733_348	control	1B	642770681	C	A	0.0917288	0.0263906	0.000656695	TraesCS1B02G419300	Protein kinase domain-containing protein								1B	1A	6B
		Kukri_c38845_821	control	1B	15449284	C	T	0.134551	0.0387549	0.00066576	TraesCS1B02G031600	Uncharacterized protein								1B	5A	6B
		Ku_c31363_2165	control	1B	17356526	A	C	0.134551	0.0387549	0.00066576	TraesCS1B02G036400	PUM-HD domain-containing protein								5B	1A	6B
		Kukri_c46932_125	control	5B	531538511	A	G	0.131073	0.0378614	0.000689035	TraesCS5B02G350900	RWP-RK domain-containing protein								6A	3A	6B
		BS00110512_51	control	6A	613310866	C	T	0.102476	0.0296151	0.00069296	TraesCS6A02G408700	Legume lectin domain-containing protein								2A	5B	6B
		AX-94783770	control	2A	13849308	G	C	0.154761	0.0448447	0.000715359	TraesCS2A02G030200	DUF4378 domain-containing protein								2B	5B	6D
		Excalibur_c60081_474	control	2B	21912470	C	T	0.154761	0.0448447	0.000715359	TraesCS2B02G044700	JmjC domain-containing protein								2D	UN	6D
		BS00022957_51	control	2D	12786103	G	A	0.154761	0.0448447	0.000715359	TraesCS2D02G032700	Glycosyltransferases								6A	5B	6D
		AX-158600294	control	6A	613835428	G	A	0.0882798	0.0256576	0.0007413	TraesCS6A02G411000	PSP proline-rich domain-containing protein								6A	UN	7A
		AX-110928443	control	6A	613252726	C	T	0.103913	0.0302773	0.000763625	TraesCS6A02G408400	Uncharacterized protein								1A	5B	7A
		RAC875_c113582_346	control	1A	10053032	C	T	0.128686	0.0379129	0.000868888	TraesCS1A02G020400	Putative chromosome condensation factor CCF								1B	5B	7B
		TA004668-0687	control	1B	643097071	C	T	0.105293	0.031021	0.00086892	TraesCS1B02G419800	TATA element modulatory factor 1 TATA binding domain-containing protein								5B	6B	7B
		AX-111069075	control	5B	537611086	C	A	0.264411	0.0786322	0.000967259	TraesCS5B02G358000	RRM domain-containing protein								1B	5B	7B
		RAC875_c818_1185	control	1B	642677929	T	C	0.0847451	0.0252319	0.000980335	TraesCS1B02G419100	Glycosyltransferases								5A	5B	7D
SLC	FaruCPU +KIN	AX-94406550	control	5A	3652932	T	C	0.892988	0.214459	5.11457e-05	TraesCS5A02G006400	EXPERA domain-containing protein								2B	5B	UN
		BS00083078_51	control	2B	131130446	G	A	1.41168	0.347543	7.62539e-05	TraesCS2B02G156800	Uncharacterized protein								2B	5B	UN
		BS00063577_51	control	2B	132518507	T	C	1.37939	0.360422	0.000185995	TraesCS2B02G158800	Uncharacterized protein								2B	5B	UN
		Ra_c6728_590	control	2B	134090325	T	C	1.22081	0.322578	0.000217771	TraesCS2B02G160700	DUF1618 domain-containing protein								2B	2A	UN
		AX-158562521	control	2B	144155325	T	G	1.18735	0.323363	0.000328404	TraesCS2B02G238100	Nontranslating CDS								1B	5B	UN
		IAAV7428	control	1B	642678660	A	G	-0.783032	0.216044	0.000389379	TraesCS1B02G419100	Glycosyltransferases								2A	5B	UN
		AX-110012432	control	2A	702955945	G	T	-0.854399	0.240573	0.000504207	TraesCS2A02G453600	Histidine-containing phosphotransfer protein								2D	1A	UN
		AX-158547850	control	2D	14395869	A	G	-0.73488	0.211621	0.000663983	TraesCS2D02G039400	Protein kinase domain-containing protein								2A	1B	UN
		BobWhite_c20952_105	control	2A	703709516	G	A	-1.29059	0.375867	0.000759457	TraesCS2A02G454900	cysteine dioxygenase								1B	4D	UN
		Tdurum_contig53888_350	control	1B	382221491	A	C	-0.709516	0.20737	0.00079175	TraesCS1B02G210400	JmjC domain-containing protein								1B	1B	UN
		BS00041010_51	control	1B	382222567	T	C	-0.709516	0.20737	0.00079175	TraesCS1B02G210400	JmjC domain-containing protein								2B	5A	UN
		BS00070001_51	control	2B	122010473	G	A	1.10885	0.325111	0.000821596	TraesCS2B02G154000	JmjC domain-containing protein								UN	4B	UN
		BS00022486_51	control	UN	46227634	T	G	0.919323	0.270345	0.000850465	NA	NA								2A	5B	UN
		Excalibur_c21269_176	control	2A	93926890	G	A	0.729431	0.216181	0.000930222	TraesCS2A02G147100	Protein kinase domain-containing protein								2B	5B	UN
		AX-158575236	control	2B	143352612	G	A	1.1525	0.342776	0.000968448	TraesCS2B02G236200	Nontranslating CDS									UN	UN
																					UN	UN
GD	FARM+KIN	Excalibur_c10689_254	Drought	1A	27363080	A	G	-7.81455	1.92884	7.94e-05	TraesCS1A02G046100	DUF4378 domain-containing protein									5A	UN
		CAP8_c5592_77	Drought	UN	124871274	C	A	-11.6993	2.90963	8.93e-05	NA	NA
		Tdurum_contig42092_281	Drought	5B	439653600	C	T	-14.6732	3.65458	9.14e-05	TraesCS5B02G257000	SHSP domain-containing protein
		BS00015015_51	Drought	5B	621263203	T	C	-14.0726	3.66941	0.000180561	TraesCS5B02G448900	TPX2 C-terminal domain-containing protein
		AX-110938926	Drought	4A	68690570	T	C	-8.28704	2.16268	0.000182779	TraesCS4A02G071400	Actin-depolymerizing factor 5 . ADF5
		AX-89524094	Drought	1B	520297913	A	G	7.52113	2.01169	0.000257662	TraesCS1B02G298800	Uncharacterized protein
		RFL_Contig4336_184	Drought	4A	627815349	G	A	-7.35108	1.98625	0.000295584	TraesCS4A02G352200	E3 ubiquitin-protein ligase RNF17NA
		AX-158524646	Drought	4A	627816357	T	C	-7.35108	1.98625	0.000295584	TraesCS4A02G352200	E3 ubiquitin-protein ligase RNF17NA
		RAC875_c88582_131	Drought	4A	627820197	G	A	-7.35108	1.98625	0.000295584	TraesCS4A02G352300	Mitochondrial transcription termination factor family protein
		AX-158588669	Drought	6B	665517072	T	C	-14.5673	4.01044	0.000378501	TraesCS6B02G391200	ATP-dependent RNA helicase
		BS00106043_51	Drought	UN	110523090	C	T	-10.6525	2.93481	0.000382069	NA	NA
		AX-158552857	Drought	6D	430880880	G	A	-12.0645	3.33083	0.000392647	TraesCS6D02G324300	Protein TONSOKU
		CAP12_c2978_93	Drought	1D	52574752	G	A	-7.87635	2.20732	0.000475254	TraesCS1D02G072200	DUF6598 domain-containing protein
		BS00012936_51	Drought	1D	34621392	T	C	-7.87603	2.20733	0.000475518	TraesCS1D02G053300	Uncharacterized protein
		BS00031658_51	Drought	1D	55671019	C	T	-7.67979	2.16048	0.000498643	TraesCS1D02G074400	Uncharacterized protein
		Tdurum_contig75700_411	Drought	6A	598635416	G	A	-10.272	2.94333	0.000625332	TraesCS6A02G377400	Rho termination factor-like N-terminal domain-containing protein
		BS00064820_51	Drought	6B	467458160	T	C	-11.3182	3.24519	0.000630199	TraesCS6B02G259100	non-specific serine/threonine protein kinase
		BS00094322_51	Drought	6B	468736069	A	G	-11.3182	3.24519	0.000630199	TraesCS6B02G259400	Lunapark zinc ribbon domain-containing protein
		RAC875_c26487_145	Drought	6B	470133034	A	G	-11.3182	3.24519	0.000630199	TraesCS6B02G260000	Pentacotripeptide-repeat region of PRORP domain-containing protein
		AX-158550919	Drought	5A	475632355	C	T	-7.35756	2.11	0.000631736	TraesCS5A02G262400	EF-hand domain-containing protein
		AX-158606053	Drought	1A	20251590	T	C	-12.0042	3.44585	0.000639076	TraesCS1A02G036500	F-box domain-containing protein
		BS00033405_51	Drought	UN	63377608	A	G	-7.3335	2.11053	0.000659184	NA	NA
		wsnp_Ex_c19993_29024127	Drought	UN	480319517	C	A	7.76711	2.24829	0.000706457	NA	NA
		Ex_c40520_1484	Drought	1B	119048414	C	T	-7.44785	2.16558	0.000745141	TraesCS1B02G107000	Serine/threonine-protein phosphatase
		BS00065722_51	Drought	1D	50970042	G	A	-7.01717	2.04043	0.000745481	TraesCS1D02G070300	DUF6598 domain-containing protein
		Kukri_c14511_217	Drought	UN	422126618	G	A	-8.1417	2.38207	0.000801521	NA	NA
		Kukri_c2326_659	Drought	5A	476602922	C	T	-9.4808	2.77872	0.000818066	TraesCS5A02G264000	Dilute domain-containing protein
GPD	FARM + PCA	AX-158541575	Drought	3B	817822806	G	A	-3.21397	0.854109	0.000238236	TraesCS3B02G594500	PUM-HD domain-containing protein
		BS00009270_51	Drought	1B	524154190	T	G	5.63267	1.54336	0.000359101	TraesCS1B02G303200	DUF1618 domain-containing protein
		BobWhite_c14304_687	Drought	4D	487671767	A	G	-2.80242	0.776655	0.000416097	TraesCS4D02G329500	Cold responsive protein
		wsnp_Ex_c16569_25082760	Drought	UN	480319208	C	T	-3.12937	0.872343	0.000448247	NA	NA
		BS00044234_51	Drought	7A	636890011	G	A	4.72844	1.33843	0.000542886	TraesCS7A02G442500	Glutathione synthetase
		Excalibur_c46453_216	Drought	7A	719568283	C	T	7.66667	2.2387	0.000789229	TraesCS7A02G542900	TOD1/MUCI7NA glycosyltransferase-like domain-containing protein
		AX-158552857	Drought	6D	430880880	G	A	-4.37333	1.28003	0.000811142	TraesCS6D02G324300	Protein TONSOKU
		CAP8_c5592_77	Drought	UN	124871274	C	A	-3.81411	1.11957	0.000838727	NA	NA
		Ku_c5351_1820	Drought	7B	622271845	G	A	3.93682	1.17007	0.000967546	TraesCS7B02G359800	DUF47NA4 domain-containing protein
		wsnp_JD_rep_c63108_40258378	Drought	6B	229209649	A	G	-2.39257	0.713024	0.000997632	TraesCS6B02G194400	Aminotransferase class I/classII large domain-containing protein
NORD	FARM + PCA	Tdurum_contig47508_250	Drought	2A	754339185	C	T	0.259257	0.0603774	3.11566e-05	TraesCS2A02G545200	Galectin domain-containing protein
		BobWhite_c2001_586	Drought	UN	33355150	C	T	-0.271519	0.0675955	9.24607e-05	NA	NA
		AX-94820712	Drought	7B	721583727	C	T	-0.322853	0.081698	0.000118466	NA	NA
		BS00078242_51	Drought	5A	469612713	T	C	-0.264542	0.0691932	0.000191692	TraesCS5A02G253500	non-specific serine/threonine protein kinase
		AX-158581336	Drought	4A	570265418	G	A	0.265339	0.0694395	0.000193172	TraesCS4A02G257400	Sulfite exporter TauE/SafE family protein
		BobWhite_c8027_421	Drought	7D	405116155	T	C	-0.357297	0.0936668	0.000197943	TraesCS7D02G436600	NA
		wsnp_Ex_rep_c66900_65314631	Drought	5A	462862787	T	C	-0.267477	0.0701516	0.000199198	TraesCS5A02G248700	Glycosyl hydrolase family 13 catalytic domain-containing protein
		BobWhite_c34650_141	Drought	5B	427248318	C	T	-0.261547	0.0689722	0.00021504	TraesCS5B02G246000	RING-type E3 ubiquitin transferase
		wsnp_JD_c9510_10342089	Drought	5A	469054283	T	C	-0.260895	0.0689616	0.000222167	TraesCS5A02G253000	16S rRNA (cytosine(967)-C(5))-methyltransferase
		BS00024854_51	Drought	UN	50263778	T	C	-0.26408	0.0700016	0.000231066	NA	NA
		Tdurum_contig4567_172	Drought	5A	464478814	T	G	-0.252572	0.0670252	0.000234623	TraesCS5A02G249700	SAM-dependent MTase RsmB/NOP-type domain-containing protein
		RAC875_c7291_388	Drought	5A	465310718	C	A	-0.255883	0.0682147	0.000249816	TraesCS5A02G373200	NA
		BS00022832_51	Drought	6B	680862756	T	G	-0.29585	0.079193	0.000264172	TraesCS6B02G406300	cinnamyl-alcohol dehydrogenase
		Jagger_c5915_58	Drought	5B	427248284	C	A	-0.261401	0.0699808	0.000264645	TraesCS5B02G246000	RING-type E3 ubiquitin transferase
		AX-89496688	Drought	5A	466614771	G	A	-0.253712	0.0686334	0.000304484	TraesCS5A02G251000	Histidine kinase/HSP9NA-like ATPase domain-containing protein
		IAAV1417	Drought	5D	367690110	T	C	-0.255911	0.0695445	0.000323501	TraesCS5D02G261300	non-specific serine/threonine protein kinase
		AX-158620339	Drought	5A	470172559	G	A	-0.258131	0.0705972	0.000351884	TraesCS5A02G254300	F-box associated domain-containing protein
		AX-108801257	Drought	5A	463066216	A	G	-0.256162	0.0702669	0.000365789	TraesCS5A02G248900	Uncharacterized protein
		BS00065265_51	Drought	7B	720073998	A	C	-0.210406	0.0578447	0.000376556	TraesCS7B02G463000	Coatomer subunit beta'-3
		wsnp_Ex_rep_c66900_65314012	Drought	5A	462865394	C	T	-0.249712	0.0686935	0.000379617	TraesCS5A02G248700	Glycosyl hydrolase family 13 catalytic domain-containing protein
		IACX11633	Drought	5A	465541188	G	A	-0.249712	0.0686935	0.000379617	TraesCS5A02G250100	C2H2-type domain-containing protein
		wsnp_Ra_c57838_59796310	Drought	5A	462863229	T	C	-0.253109	0.0696508	0.000381237	TraesCS5A02G248700	Glycosyl hydrolase family 13 catalytic domain-containing protein
		BS00013563_51	Drought	5A	463066915	C	A	-0.253109	0.0696508	0.000381237	TraesCS5A02G248900	Uncharacterized protein
		Ra_c66628_801	Drought	5A	462870390	A	G	-0.255015	0.0702954	0.000389758	TraesCS5A02G248700	Glycosyl hydrolase family 13 catalytic domain-containing protein
		wsnp_Ex_c6314_10992814	Drought	5A	464477825	G	A	-0.269981	0.0746778	0.000407471	TraesCS5A02G249700	SAM-dependent MTase RsmB/NOP-type domain-containing protein
		AX-158542779	Drought	5A	468461891	G	T	-0.269981	0.0746778	0.000407471	TraesCS5A02G252200	Uncharacterized protein
		Kukri_c5460_1063	Drought	5A	464477141	C	T	-0.24207	0.0672446	0.000430395	TraesCS5A02G249700	SAM-dependent MTase RsmB/NOP-type domain-containing protein
		TA005019-0461	Drought	5A	469062656	G	A	-0.245393	0.068317	0.000442542	TraesCS5A02G253200	Cellulose synthase-like protein E6
		RAC875_c93959_96	Drought	6A	594959461	A	G	-0.208598	0.0585354	0.000489059	TraesCS6A02G369300	Fungal lipase-like domain-containing protein
		AX-158565248	Drought	5A	461485818	T	G	-0.243545	0.0683826	0.000492705	TraesCS5A02G247100	Cyanobacterial aminoacyl-tRNA synthetase CAAD domain-containing protein
		RAC875_c2498_600	Drought	5A	463059168	C	T	-0.239876	0.0673718	0.000494482	TraesCS5A02G248800	Queuine tRNA-ribosyltransferase catalytic subunit 1
		Excalibur_rep_c74009_217	Drought	5A	462154966	C	T	-0.248083	0.0699964	0.000523503	TraesCS5A02G248300	RING-type E3 ubiquitin transferase
		BS00100178_51	Drought	5A	462165410	G	A	-0.25108	0.0709453	0.000533033	TraesCS5A02G248400	Uncharacterized protein
		Kukri_c75644_104	Drought	5A	466036159	A	G	-0.244788	0.0693932	0.00055491	TraesCS5A02G250700	Uncharacterized protein
		AX-94449793	Drought	5B	547583889	G	A	0.266661	0.0758325	0.000576816	TRIAE_CS42_U_TGACv1_640699_AA2069340	Nontranslating CDS
		Tdurum_contig4567_1290	Drought	5A	464477433	A	G	-0.242835	0.0691213	0.000583423	TraesCS5A02G249700	SAM-dependent MTase RsmB/NOP-type domain-containing protein
		BobWhite_c34650_78	Drought	5A	462155264	A	G	-0.24001	0.0684348	0.000595796	TraesCS5A02G248300	RING-type E3 ubiquitin transferase
		GENE-3316_106	Drought	5A	469063616	G	A	-0.234801	0.0679266	0.000709299	TraesCS5A02G253200	Cellulose synthase-like protein E6
		RFL_Contig3882_550	Drought	5A	472703257	C	T	0.192676	0.0563645	0.000808649	TraesCS5A02G257700	SHSP domain-containing protein
		BS00080090_51	Drought	5A	464477462	C	T	-0.243541	0.0712626	0.000811094	TraesCS5A02G249700	SAM-dependent MTase RsmB/NOP-type domain-containing protein
		Kukri_c11467_993	Drought	UN	407251149	C	T	-0.20047	0.0586908	0.000816098	NA	NA
		IACX12578	Drought	5A	467379740	C	T	-0.242312	0.0710155	0.000826167	TraesCS5A02G251390	BHLH domain-containing protein
		BobWhite_c46338_76	Drought	5A	468462719	C	T	-0.242312	0.0710155	0.000826167	TraesCS5A02G252200	Uncharacterized protein
		RAC875_c2498_837	Drought	5A	463059922	G	A	-0.232282	0.0680994	0.000829505	TraesCS5A02G248800	Queuine tRNA-ribosyltransferase catalytic subunit 1
		RFL_Contig4500_912	Drought	5A	463762975	A	C	-0.232282	0.0680994	0.000829505	TraesCS5A02G249200	Peroxidase
		BS00067797_51	Drought	5A	468468226	G	A	-0.244387	0.0717367	0.000841427	TraesCS5A02G252300	RRM domain-containing protein
		Excalibur_rep_c102994_1003	Drought	6A	17898784	T	C	0.234352	0.0688779	0.000853811	TraesCS6A02G036300	Protein kinase domain-containing protein
		BS00022160_51	Drought	UN	43080456	T	G	0.238952	0.0703684	0.000873475	NA	NA
RLD	Farm+pca	wsnp_Ex_c28429_37553452	Drought	4A	16191719	G	A	1.28196	0.343321	0.000262124	TraesCS4A02G022500	Beta-galactosidase
		Excalibur_c27948_1073	Drought	4B	561513452	C	T	0.714688	0.192713	0.000287569	TraesCS4B02G460800	NA
		Ex_c6161_335	Drought	UN	150910481	C	T	0.774316	0.216613	0.000464699	NA	NA
		BobWhite_rep_c65414_125	Drought	2A	740366812	A	G	1.60566	0.453621	0.000525686	TraesCS2A02G517100	PUM-HD domain-containing protein
		wsnp_Ex_rep_c101231_86636951	Drought	1B	555294490	T	C	0.661699	0.187008	0.000528088	TraesCS1B02G329300	SUI1 domain-containing protein
		wsnp_Ex_c13849_21698240	Drought	UN	480319199	C	T	0.660243	0.192178	0.000754409	NA	NA
		AX-89559762	Drought	5B	713016195	A	C	0.783791	0.230974	0.000871361	TraesCS5B02G572700	Rab-GAP TBC domain-containing protein
SLD	Farm+pca	RAC875_c23081_141	Drought	1A	491130207	A	G	0.747718	0.183221	7.22095e-05	TraesCS1A02G296100	E3 ubiquitin-protein ligase RMA
		AX-158557238	Drought	2A	717418669	T	C	1.2804	0.318156	8.97933e-05	TraesCS2A02G479100	ABC transporter D family member 1
		AX-94646265	Drought	2A	743387775	A	G	-1.36051	0.347854	0.000138096	TraesCS2A02G520700	ACT domain-containing protein ACR
		AX-108788794	Drought	2A	59555868	C	A	0.652516	0.180496	0.000407672	TraesCS2A02G107100	E3 ubiquitin-protein ligase RMA
		AX-108874073	Drought	2A	58673781	C	T	0.723878	0.20347	0.0004994	TraesCS2A02G106600	Formin-like protein
		Kukri_rep_c100676_151	Drought	3A	61555473	A	C	-0.72791	0.205019	0.0005122	TraesCS3A02G096600	Aminotransferase-like plant mobile domain-containing protein
		BS00068805_51	Drought	5B	551499561	G	T	0.702906	0.200268	0.00059027	TraesCS5B02G373900	C2 NT-type domain-containing protein
		wsnp_Ex_c45081_50974769	Drought	6B	141021308	T	C	-1.08799	0.311584	0.000628371	TraesCS6B02G141700	Uncharacterized protein
		wsnp_Ex_c1249_2399894	Drought	6D	67391158	T	C	-1.04408	0.302218	0.000714044	TraesCS6D02G103500	FAS1 domain-containing protein
		wsnp_Ex_c21193_30320134	Drought	1A	491149166	G	A	0.622173	0.182999	0.000861265	TraesCS1A02G296300	Protein kinase domain-containing protein
		IAAV2328	Drought	5A	555540500	T	C	-0.735421	0.216707	0.00087972	TraesCS5A02G352700	Helicase ATP-binding domain-containing protein
		AX-109865037	Drought	1A	520358239	A	G	0.904086	0.268212	0.000950374	TraesCS1A02G331300	Fe2OG dioxygenase domain-containing protein
		CAP8_c665_242	Drought	3A	24753024	T	C	0.801111	0.238407	0.000984715	TraesCS3A02G046400	Secreted protein
RSRD	Farm+MLM	wsnp_Ku_c7199_12444840	Drought	5B	357103858	A	G	-0.165832	0.0373268	1.70186e-05	TraesCS5B02G197900	RNA-binding domain superfamily
		IAAV3825	Drought	5B	357552787	A	C	-0.158637	0.0367392	2.82886e-05	TraesCS5B02G198300	Nucleobase-ascorbate transporter 6
		wsnp_Ra_c5634_9952011	Drought	UN	480319309	C	T	-0.154974	0.0363299	3.48835e-05	NA	NA
		wsnp_Ex_c40022_47169698	Drought	5B	357120457	T	C	-0.149021	0.0371719	9.52858e-05	TraesCS5B02G198000	4-coumarate--CoA ligase
		RAC875_c47060_61	Drought	UN	480318821	A	G	-0.149021	0.0371719	9.52858e-05	NA	NA
		TA008675-0589	Drought	5B	353039041	T	C	-0.135367	0.0342035	0.000115834	TraesCS5B02G195700	Pentacotripeptide-repeat region of PRORP domain-containing protein
		BS00002191_51	Drought	5B	354291996	A	G	-0.135367	0.0342035	0.000115834	TraesCS5B02G196700	HIG1 domain-containing protein
		Kukri_c23070_350	Drought	6B	658811257	C	A	-0.135367	0.0342035	0.000115834	TRIAE_CS42_6BL_TGACv1_501821_AA1620910	Nontranslating CDS
		Kukri_c36789_230	Drought	5B	355618374	C	T	-0.131234	0.0335369	0.000137077	TraesCS5B02G326500	NA
		wsnp_Ex_c5632_9904112	Drought	5B	356186324	C	A	-0.131234	0.0335369	0.000137077	TraesCS5B02G197500	BHLH domain-containing protein
		wsnp_Ex_c53011_56395185	Drought	5B	368503768	G	T	-0.141115	0.0366118	0.00017078	TraesCS5B02G202300	Uncharacterized protein
		wsnp_Ex_c4826_8610827	Drought	5B	321416594	A	G	-0.133445	0.0351892	0.00021493	TraesCS5B02G175100	Ferrochelatase
		Kukri_c39743_170	Drought	5B	321636727	C	T	-0.133445	0.0351892	0.00021493	TraesCS5B02G175800	Glucose-1-phosphate adenylyltransferase
		AX-158557242	Drought	2A	712588484	A	G	0.296068	0.0790526	0.000255294	TraesCS2A02G468900	Rab-GAP TBC domain-containing protein
		Excalibur_c60683_908	Drought	5B	366008904	T	C	-0.133767	0.0361508	0.00030054	TraesCS5B02G201700	Annexin
		wsnp_Ex_c2132_4004831	Drought	5B	355688636	G	A	-0.125139	0.0339424	0.000315448	TraesCS5B02G197300	Potassium transporter
		AX-94488258	Drought	1A	531224589	T	C	0.236392	0.0641218	0.000315684	TraesCS1A02G341600	Histidine-containing phosphotransfer protein
		Tdurum_contig44861_1253	Drought	1B	26186636	A	C	0.142207	0.0386859	0.000328045	TraesCS1B02G046300	ACT domain-containing protein ACR
		AX-95630991	Drought	4D	113155391	T	C	0.108043	0.0294242	0.000332832	TraesCS4D02G128700	Long-chain-fatty-acid--CoA ligase
		RAC875_c51663_87	Drought	1B	26783754	T	C	0.113487	0.0310214	0.000349425	TraesCS1B02G047000	Galectin domain-containing protein
		AX-158584816	Drought	5A	610457687	A	C	0.137358	0.0377673	0.000377216	TraesCS5A02G425100	Uncharacterized protein
		Tdurum_contig10322_1908	Drought	4B	11911311	A	G	0.165725	0.045627	0.000383673	TraesCS4B02G016400	Membralin
		RAC875_c6409_476	Drought	5B	141454926	A	G	-0.126814	0.0355548	0.000483773	TraesCS5B02G105400	guanylate kinase
		JD_c7452_325	Drought	5B	321416589	T	C	-0.119477	0.034042	0.00059054	TraesCS5B02G175100	Ferrochelatase
		Excalibur_c33724_303	Drought	UN	246341718	A	G	0.0957753	0.0276808	0.000701279	NA	NA
		Tdurum_contig16445_240	Drought	UN	480319229	A	G	0.109662	0.0318227	0.000735759	NA	NA
		AX-94596250	Drought	5A	423251141	T	C	0.183807	0.0545877	0.000962009	TraesCS5A02G210100	Triticain gamma

## Sheet: Table S3
Supplementary Table 3: Gene enrichment anaylsis of the 98 controlling traits associated with drought toelrance in the tested genotypes
Enrichment FDR	nGenes	Pathway Genes	Fold Enrichment	Pathway	URL	Genes
0.104653	1	6	194.828	GO:0004385 guanylate kinase activity	http://amigo.geneontology.org/amigo/term/GO:0004385	TRAESCS5B02G105400
0.104653	2	133	17.5785	GO:0008173 RNA methyltransferase activity	http://amigo.geneontology.org/amigo/term/GO:0008173	TRAESCS5A02G249700 TRAESCS5A02G253000
0.104653	1	6	194.828	GO:0008479 queuine tRNA-ribosyltransferase activity	http://amigo.geneontology.org/amigo/term/GO:0008479	TRAESCS5A02G248800
0.104653	1	6	194.828	GO:0016427 tRNA (cytosine) methyltransferase activity	http://amigo.geneontology.org/amigo/term/GO:0016427	TRAESCS5A02G249700
0.104653	1	6	194.828	GO:0016428 tRNA (cytosine-5-)-methyltransferase activity	http://amigo.geneontology.org/amigo/term/GO:0016428	TRAESCS5A02G249700
0.104653	3	385	9.10884	GO:0019899 enzyme binding	http://amigo.geneontology.org/amigo/term/GO:0019899	TRAESCS1A02G341600 TRAESCS2A02G479100 TRAESCS2A02G520700
0.104653	2	132	17.7116	GO:0019901 protein kinase binding	http://amigo.geneontology.org/amigo/term/GO:0019901	TRAESCS1A02G341600 TRAESCS2A02G479100
0.105584	1	9	129.885	GO:0004325 ferrochelatase activity	http://amigo.geneontology.org/amigo/term/GO:0004325	TRAESCS5B02G175100
0.105584	1	12	97.4139	GO:0004363 glutathione synthase activity	http://amigo.geneontology.org/amigo/term/GO:0004363	TRAESCS7A02G442500
0.105584	1	11	106.27	GO:0008878 glucose-1-phosphate adenylyltransferase activity	http://amigo.geneontology.org/amigo/term/GO:0008878	TRAESCS5B02G175800
0.105584	2	163	14.3432	GO:0015079 potassium ion transmembrane transporter activity	http://amigo.geneontology.org/amigo/term/GO:0015079	TRAESCS2A02G107100 TRAESCS5B02G197300
0.105584	2	171	13.6721	GO:0019900 kinase binding	http://amigo.geneontology.org/amigo/term/GO:0019900	TRAESCS1A02G341600 TRAESCS2A02G479100
0.165219	1	22	53.1349	GO:0004467 long-chain fatty acid-CoA ligase activity	http://amigo.geneontology.org/amigo/term/GO:0004467	TRAESCS4D02G128700
0.165219	3	639	5.48811	GO:0008092 cytoskeletal protein binding	http://amigo.geneontology.org/amigo/term/GO:0008092	TRAESCS4A02G071400 TRAESCS5A02G252200 TRAESCS5B02G448900
0.175011	1	25	46.7587	GO:0015645 fatty acid ligase activity	http://amigo.geneontology.org/amigo/term/GO:0015645	TRAESCS4D02G128700
0.175747	1	35	33.3991	GO:0004565 beta-galactosidase activity	http://amigo.geneontology.org/amigo/term/GO:0004565	TRAESCS4A02G022500
0.175747	1	46	25.4123	GO:0005544 calcium-dependent phospholipid binding	http://amigo.geneontology.org/amigo/term/GO:0005544	TRAESCS5B02G201700
0.175747	2	321	7.28329	GO:0008017 microtubule binding	http://amigo.geneontology.org/amigo/term/GO:0008017	TRAESCS5A02G252200 TRAESCS5B02G448900
0.175747	1	47	24.8716	GO:0008175 tRNA methyltransferase activity	http://amigo.geneontology.org/amigo/term/GO:0008175	TRAESCS5A02G249700
0.175747	1	44	26.5674	GO:0008649 rRNA methyltransferase activity	http://amigo.geneontology.org/amigo/term/GO:0008649	TRAESCS5A02G253000
0.175747	2	381	6.13631	GO:0008757 S-adenosylmethionine-dependent methyltransferase activity	http://amigo.geneontology.org/amigo/term/GO:0008757	TRAESCS5A02G249700 TRAESCS5A02G253000
0.175747	2	360	6.49426	GO:0015631 tubulin binding	http://amigo.geneontology.org/amigo/term/GO:0015631	TRAESCS5A02G252200 TRAESCS5B02G448900
0.175747	1	44	26.5674	GO:0016405 CoA-ligase activity	http://amigo.geneontology.org/amigo/term/GO:0016405	TRAESCS4D02G128700
0.175747	1	48	24.3535	GO:0016878 acid-thiol ligase activity	http://amigo.geneontology.org/amigo/term/GO:0016878	TRAESCS4D02G128700
0.175747	1	50	23.3793	GO:0016881 acid-amino acid ligase activity	http://amigo.geneontology.org/amigo/term/GO:0016881	TRAESCS7A02G442500
0.175747	1	48	24.3535	GO:0050145 nucleoside monophosphate kinase activity	http://amigo.geneontology.org/amigo/term/GO:0050145	TRAESCS5B02G105400
0.175747	2	359	6.51235	GO:0061630 ubiquitin protein ligase activity	http://amigo.geneontology.org/amigo/term/GO:0061630	TRAESCS1A02G296100 TRAESCS4A02G352200
0.175747	2	367	6.37039	GO:0061659 ubiquitin-like protein ligase activity	http://amigo.geneontology.org/amigo/term/GO:0061659	TRAESCS1A02G296100 TRAESCS4A02G352200
0.175747	1	31	37.7086	GO:0072341 modified amino acid binding	http://amigo.geneontology.org/amigo/term/GO:0072341	TRAESCS7A02G442500
0.175747	2	379	6.16869	GO:0140101 catalytic activity acting on a tRNA	http://amigo.geneontology.org/amigo/term/GO:0140101	TRAESCS5A02G248800 TRAESCS5A02G249700
0.183963	1	55	21.254	GO:0015925 galactosidase activity	http://amigo.geneontology.org/amigo/term/GO:0015925	TRAESCS4A02G022500
0.195505	1	67	17.4473	GO:0003678 DNA helicase activity	http://amigo.geneontology.org/amigo/term/GO:0003678	TRAESCS5A02G352700
0.195505	1	82	14.2557	GO:0004197 cysteine-type endopeptidase activity	http://amigo.geneontology.org/amigo/term/GO:0004197	TRAESCS5A02G210100
0.195505	3	1028	3.41138	GO:0008324 cation transmembrane transporter activity	http://amigo.geneontology.org/amigo/term/GO:0008324	TRAESCS1D02G074400 TRAESCS2A02G107100 TRAESCS5B02G197300
0.195505	1	81	14.4317	GO:0009927 histidine phosphotransfer kinase activity	http://amigo.geneontology.org/amigo/term/GO:0009927	TRAESCS1A02G341600
0.195505	1	80	14.6121	GO:0016776 phosphotransferase activity phosphate group as acceptor	http://amigo.geneontology.org/amigo/term/GO:0016776	TRAESCS5B02G105400
0.195505	1	70	16.6995	GO:0031625 ubiquitin protein ligase binding	http://amigo.geneontology.org/amigo/term/GO:0031625	TRAESCS2A02G520700
0.195505	1	67	17.4473	GO:0042277 peptide binding	http://amigo.geneontology.org/amigo/term/GO:0042277	TRAESCS7A02G442500
0.195505	1	77	15.1814	GO:0042803 protein homodimerization activity	http://amigo.geneontology.org/amigo/term/GO:0042803	TRAESCS7A02G442500
0.195505	1	77	15.1814	GO:0044389 ubiquitin-like protein ligase binding	http://amigo.geneontology.org/amigo/term/GO:0044389	TRAESCS2A02G520700
0.195505	2	477	4.90133	GO:0046873 metal ion transmembrane transporter activity	http://amigo.geneontology.org/amigo/term/GO:0046873	TRAESCS2A02G107100 TRAESCS5B02G197300
0.195505	1	66	17.7116	GO:0070566 adenylyltransferase activity	http://amigo.geneontology.org/amigo/term/GO:0070566	TRAESCS5B02G175800
0.195505	1	74	15.7969	GO:1901681 sulfur compound binding	http://amigo.geneontology.org/amigo/term/GO:1901681	TRAESCS7A02G442500
0.197804	1	85	13.7526	GO:0043424 protein histidine kinase binding	http://amigo.geneontology.org/amigo/term/GO:0043424	TRAESCS1A02G341600

## Sheet: Table S4
Supplementary Table 4: Genes control traits associated with drought toelrance in the tested genotypes
bestAccession	bestName	location	length	geneScore	Evidance	Biolodical function
TRAESCS5B02G175800	ADG1	5B:321619757	5226	248.67	Drought tolerance & Germination rate	Regulation Of Seed Germination (5)
TRAESCS4D02G128700	CCL6	4D:113151711	13724	105.49	Drought tolerance	Pollen Germination & upregulation of seed germination
TRAESCS5A02G425100	TIFY5	5A:610456166	565	69.06	Drought tolerance & Germination rate
TRAESCS5A02G253500	D6PK	5A:469608052	3034	41.09	Drought tolerance
TRAESCS5D02G261300	D6PK	5D:367688763	3531	41.09	Drought tolerance
TRAESCS5A02G251390	BIM1	5A:467371625	8251	39.75	Drought tolerance & Germination rate
TRAESCS5B02G326500	CCP1	5B:510729629	3048	36.24	Drought tolerance
TRAESCS4A02G071400	ADF5	4A:68688963	2753	36.21	Drought tolerance
TRAESCS2A02G520700	CUL1	2A:743386353	5864	28.5	Drought tolerance
TRAESCS6B02G406300	CHR	6B:680858133	4757	28.46	Drought tolerance
TRAESCS1D02G072200	CZF1	1D:52575176	1829	22.53	Drought tolerance
TRAESCS5B02G257000	HSP21	5B:439650500	1132	22.17	Drought tolerance
TRAESCS5A02G257700	HSP21	5A:472702847	1030	22.17	Drought tolerance
TRAESCS6B02G141700	TRAESCS6B02G141700	6B:141016986	4510	22.17	Drought tolerance
TRAESCS5B02G201700	ANN5	5B:366005254	5429	20.16	Drought tolerance
TRAESCS4D02G329500	TRAESCS4D02G329500	4D:487654490	990	16.29	Drought tolerance
TRAESCS5B02G246000	TRAESCS5B02G246000	5B:427247852	1604	15.74	Drought tolerance
TRAESCS1D02G074400	MTP3	1D:55668758	2577	15.74	Drought tolerance
TRAESCS1B02G329300	TRAESCS1B02G329300	1B:555292661	1914	15.72	Drought tolerance
TRAESCS5A02G251000	CR88	5A:466613630	4790	14.62	Drought tolerance
TRAESCS1A02G296300	BAK1	1A:491148418	5039	14.46	Drought tolerance & Germination rate
TRAESCS1A02G296100	MUSE1	1A:491128110	2477	13.55	Drought tolerance
TRAESCS5A02G249200	HRPN	5A:463762405	3955	12.91	Drought tolerance
TRAESCS7D02G436600	RPM1	7D:555193615	2753	12.86	Drought tolerance
TRAESCS6B02G194400	JR2	6B:229209234	3355	11.92	Drought tolerance
TRAESCS2A02G107100	KT2	2A:59554058	4601	10.86	Drought tolerance & Germination rate
TRAESCS4A02G257400	TRAESCS4A02G257400	4A:570262141	5535	8.7	Drought tolerance
TRAESCS6B02G259100	PSKR	6B:467457152	3973	8.68	Drought tolerance
TRAESCS5A02G210100	TRAESCS5A02G210100	5A:423251028	4050	7.91	Drought tolerance
TRAESCS5B02G198300	LPE1	5B:357548824	4403	5.5	Drought tolerance
TRAESCS5A02G373200	BC10	5A:571325979	2198	5.16	Drought tolerance
TRAESCS6D02G103500	TRAESCS6D02G103500	6D:67386996	830	4.01	Drought tolerance
TRAESCS5A02G262400	TRAESCS5A02G262400	5A:475632850	413	3.9	Drought tolerance
TRAESCS7B02G463000	TRAESCS7B02G463000	7B:720067230	9034	3.68	Drought tolerance
TRAESCS6A02G377400	BP-73	6A:598635001	3399	3.68	Drought tolerance
TRAESCS7A02G442500	GSH2	7A:636889761	16397	3.68	Drought tolerance
TRAESCS5A02G248800	TRAESCS5A02G248800	5A:463055991	5605	3.51	Drought tolerance
TRAESCS5B02G197900	TRAESCS5B02G197900	5B:357103187	5318	3.51	Drought tolerance
TRAESCS6B02G260000	Rf1	6B:470132015	1388	3.51	Drought tolerance
TRAESCS4A02G022500	BGAL3	4A:16185550	6383	3.4	Drought tolerance
TRAESCS5B02G198000	AAE1	5B:357118156	4450	2.67	Drought tolerance
TRAESCS5A02G252300	TRAESCS5A02G252300	5A:468464465	4649	1.14	Drought tolerance
TRAESCS5A02G247100	TRAESCS5A02G247100	5A:461479218	5923	1.14	Drought tolerance
TRAESCS5A02G253200	CSLE1	5A:469062094	6223	0.81	Drought tolerance
TRAESCS5B02G448900	WDL1	5B:621263041	4362	0.79	Drought tolerance
TRAESCS4A02G352300	mTERF12	4A:627818858	1904	0.79	Drought tolerance
TRAESCS5B02G373900	TRAESCS5B02G373900	5B:551499402	3590	0.79	Drought tolerance
TRAESCS5B02G572700	TRAESCS5B02G572700	5B:713013915	4044	0.79	Drought tolerance
TRAESCS5B02G105400	GK1	5B:141451328	3711	0.79	Drought tolerance
TRAESCS5B02G175100	FC1	5B:321411057	5980	0.79	Drought tolerance
TRAESCS1B02G047000	GALT4	1B:26782156	4287	0.79	Drought tolerance
TRAESCS1B02G046300	ACR9	1B:26185384	3869	0.79	Drought tolerance
TRAESCS6B02G259400	LNP1	6B:468731990	4791	0.79	Drought tolerance
TRAESCS1B02G107000	BSL1	1B:119040341	9070	0.67	Drought tolerance

## Sheet: Table S5
	Supplementary Table S5. Five genes associated with G% under drought and control conditions, along with evidence supporting their role in drought tolerance
	PMID*	Gene	Species	Trait Name	Relation Type	Method	Evidence
	PMID:30476276	TaADF5	Triticum aestivum	Stomatal closure	regulates	Gene expression	TaADF5 loss-of-function mutations increased water loss and delayed stomatal closure.
	PMID:27899926	Rf1	Triticum aestivum	Drought resistance	confers	Genetic mapping	Rf1 is associated with enhanced drought resistance mechanisms.
	PMID:29089392	TaMTP3	Triticum aestivum	Metal ion homeostasis	involved	Functional analysis	TaMTP3 maintains ion homeostasis under stress conditions.
	PMID:29225611	TaCZF1	Triticum aestivum	Stress-responsive genes	regulates	Transcriptional analysis	TaCZF1 is implicated in regulating stress-responsive pathways.
	PMID:34549425	TaPSKR1	Triticum aestivum	ABA sensitivity	enhances	Gene expression	Overexpression of TaPSKR1 improved stomatal closure and drought tolerance.
	* Data were retrieved from KnetMiner (https://app.knetminer.com/plants-lite/Triticum_aestivum).
